# Supplementary material for: Mt10-CVB3 Vaccine Virus Protects against CVB4 Infection by Inducing Cross-Reactive, Antigen-Specific Immune Responses
Source: Microorganisms. 2021 Nov 10;9(11):2323. doi: 10.3390/microorganisms9112323 (PMC8622534; doi:10.3390/microorganisms9112323)
Supplement: Supplementary file 1 [file microorganisms-09-02323-s001.zip]

Archive with 1 entries (1 files):
- microorganisms-1433348-supplementary.pdf
